# Supplementary material for: The Endangered Sardinian Grass Snake: Distribution Update, Bioclimatic Niche Modelling, Dorsal Pattern Characterisation, and Literature Review
Source: Life (Basel). 2023 Sep 4;13(9):1867. doi: 10.3390/life13091867 (PMC10533143; doi:10.3390/life13091867)
Supplement: Supplementary file 1 [file life-13-01867-s001.zip]

Archive with 1 entries (1 files):
- life-2557242-supplementary.pdf
